# Supplementary material for: Extraction of Aloesin from Aloe vera Rind Using Alternative Green Solvents: Process Optimization and Biological Activity Assessment
Source: Biology (Basel). 2021 Sep 23;10(10):951. doi: 10.3390/biology10100951 (PMC8533118; doi:10.3390/biology10100951)
Supplement: Supplementary file 1 [file biology-10-00951-s001.zip]

Archive with 1 entries (1 files):
- biology-1380407-supplementary.pdf
